# Supplementary material for: Tumor immune microenvironment and immunotherapy efficacy in BRAF mutation non-small-cell lung cancer
Source: Cell Death Dis. 2022 Dec 21;13(12):1064. doi: 10.1038/s41419-022-05510-4 (PMC9772302; doi:10.1038/s41419-022-05510-4)
Supplement: Supplementary file 2 — Supplemental Table 1 [file 41419_2022_5510_MOESM2_ESM.xlsx]

## Sheet: Sheet1
ABCF1	CD44	FCGR1A	IL21R	NFKBIA	TIE1
ADM	CD47	FCGR2B	IL2RA	NKG7	TIGIT
ADORA2A	CD48	FCRL2	IL2RB	NOS2	TLR3
AKT1	CD6	FGF13	IL2RG	NT5E	TLR7
ANGPT2	CD68	FOXP3	IL4	OAS1	TLR8
ARG1	CD69	FPR1	IL6	OAS2	TLR9
ATM	CD70	FUT4	IL7R	OAS3	TNF
AXL	CD74	G6PD	IRF1	PDCD1	TNFRSF14
BCL2	CD79A	GBP1	IRF4	PDCD1LG2	TNFRSF17
BIRC5	CD79B	GNLY	IRF9	PDGFA	TNFRSF18
BLK	CD80	GUSB	ISG15	PDGFB	TNFRSF1A
BLM	CD84	GZMA	ITGA1	PECAM1	TNFRSF1B
BRCA1	CD86	GZMB	ITGAE	PIK3CA	TNFRSF4
BRCA2	CD8A	GZMH	ITGAL	PIK3CD	TNFRSF9
BRIP1	CD8B	GZMK	ITGAM	PMS2	TNFSF10
BTLA	CDKN2A	HAVCR2	ITGAX	PNOC	TNFSF13B
C1QA	CEACAM3	HDC	ITGB2	POLR2A	TNFSF18
C1QB	CMKLR1	HERC6	KIR2DL3	PRF1	TNFSF4
CCL13	CPA3	HIF1A	KIR3DL1	PSMB10	TNFSF9
CCL18	CSF1R	HLA-DMA	KIR3DL2	PSMB9	TRAT1
CCL2	CSF2	HLA-DMB	KLRB1	PTEN	TWIST1
CCL20	CSF2RB	HLA-DOA	KLRD1	PTGER4	VCAM1
CCL21	CSF3R	HLA-DOB	KLRK1	PTGS2	VEGFA
CCL22	CTAG1B	HLA-DPA1	LAG3	PTPN11	VTCN1
CCL4	CTLA4	HLA-DQA2	LCK	PTPRC	ZAP70
CCL5	CTSS	HLA-DRA	LILRB2	PVR	ZEB1
CCL7	CTSW	HSD11B1	LY9	RAD51	CXCL2
CCND1	CX3CL1	ICAM1	LYZ	RB1	FCGR3B
CCR2	CX3CR1	ICOS	MAGEA1	RORC	GZMM
CCR4	CXCL1	ICOSLG	MAGEA12	RUNX3	HLA-DQA1
CCR5	CXCL10	IDO1	MAGEA4	S100A12	HLA-DRB1
CD14	CXCL11	IFI27	MAGEC2	S100A8	HLA-E
CD163	CXCL12	IFI35	MELK	S100A9	OAZ1
CD19	CXCL13	IFI6	MKI67	SDHA	PF4
CD1C	CXCL5	IFIH1	MLANA	SELL	PRR5
CD2	CXCL8	IFIT1	MLH1	SH2D1A	STK11IP
CD209	CXCL9	IFIT2	MMP9	SIGLEC5	TBC1D10B
CD244	CXCR2	IFIT3	MRC1	SLAMF7	TPSAB1
CD247	CXCR3	IFITM1	MS4A1	SNAI1	UBB
CD27	CXCR4	IFITM2	MS4A2	SPIB
CD274	CXCR6	IFNG	MS4A4A	STAT1
CD276	CYBB	IL10	MSH2	STAT3
CD28	DLL4	IL10RA	MSH6	STAT4
CD38	EGFR	IL12RB2	MTOR	TAP1
CD3D	EIF2AK2	IL15	MX1	TBP
CD3E	ENTPD1	IL17A	MYC	TBX21
CD3G	EOMES	IL18	NBN	TCL1A
CD4	FAS	IL1A	NCAM1	TDO2
CD40	FASLG	IL1B	NCR1	TFRC
CD40LG	FCAR	IL2	NECTIN2	TGFB1
